# Supplementary material for: Behavioral Plasticity in Response to Environmental Manipulation among Zebrafish (Danio rerio) Populations
Source: PLoS One. 2015 Apr 30;10(4):e0125097. doi: 10.1371/journal.pone.0125097 (PMC4415955; doi:10.1371/journal.pone.0125097)
Supplement: S1 File — (XLS) [file pone.0125097.s001.xls]

## Sheet: LatFeedBoxPlot
S1 File. Latency to feed (in seconds) measurements for each population (U, PN and SH) across the four tank treatments (Tank1, Tank2, Tank3, Tank4)
Population	Tank1	Tank2	Tank3	Tank4
U	9	24	194	93
U	19	300	300	232
U	300	32	300	300
U	168	106	300	168
U	300	300	58	40
U	198	300	25	27
U	300	300	300	17
U	29	216	42	155
U	6	5	300	24
U	7	166	300	127
U	300	63	115	124
U	80	300	278	300
U	11	144	216	25
U	22	300	300	28
U	300	300	144	5
U	27	300	300	8
PN	183	300	300	162
PN	7	72	144	198
PN	14	21	100	4
PN	40	132	54	125
PN	248	199	142	300
PN	300	275	21	300
PN	300	300	129	34
PN	127	300	166	24
PN	18	300	6	300
PN	44	300	126	300
PN	246	56	57	7
PN	116	82	15	21
SH	3	1	78	1
SH	4	28	38	137
SH	17	2	23	8
SH	1	1	34	7
SH	14	2	3	6
SH	1	29	23	5
SH	2	2	6	5
SH	6	2	2	8
SH	23	21	57	24
SH	10	1	1	10
SH	13	52	57	13
SH	6	5	58	11
