# Supplementary material for: Behavioral Plasticity in Response to Environmental Manipulation among Zebrafish (Danio rerio) Populations
Source: PLoS One. 2015 Apr 30;10(4):e0125097. doi: 10.1371/journal.pone.0125097 (PMC4415955; doi:10.1371/journal.pone.0125097)
Supplement: S3 File — (XLS) [file pone.0125097.s003.xls]

## Sheet: ShoalingBoxPlot
S3 File. Shoal Distance (in cms.) measurements for the populations (U, PN, SH) across the four tank treatments (Tank1, Tank2, Tank3, Tank4)
Population	Tank1	Tank2	Tank3	Tank4
U	46	39	31	14
U	45.5	22	37	35
U	19	46	25
U	29	36	10
U	7	25	28	11
U	14	25	34	40
U	28	10	34	25
U	12	50	25	29
U	43	8	11	14
U	46	10	25	10
U	9	21	9	45
U	7	18	7	31
U	10	7	30	29
U	22	47	40	17
U	4.2	17	12	26
U	5.2	15	19	28
PN	8	16	17	11
PN	22	14	24	13
PN	22	41	22	27
PN	33	17	39	16
PN	10	17	35	36
PN	19	15.4	33	13
PN	2	11	11	1
PN	29	28	22	0
PN	2	11	28	11
PN	16.4	10	14	14
PN	18	22	26	13
PN	24	22	18	27
SH	37	30	29	58
SH	36	27	30	31
SH	12	27	29	14
SH	27	46	63	45
SH	19	29	21	57
SH	8	35	49	10.8
SH	19	35	34	45
SH	13	13	29	11
SH	9	15	27	12
SH	15	23	33	11
SH	12	8	23	20
SH	12	38	44	5
